# Supplementary material for: Emergence to dominance: Estimating time to dominance of SARS-CoV-2 variants using nonlinear statistical models
Source: PLoS One. 2025 Apr 2;20(4):e0311459. doi: 10.1371/journal.pone.0311459 (PMC11964452; doi:10.1371/journal.pone.0311459)
Supplement: S1 File — (ZIP) [file pone.0311459.s001.zip]

Archive with 1 entries (1 files):
- SARS-CoV-2_Variant_Proportions_20240507.csv
